# Supplementary material for: Deficient leptin receptor signaling in T cells of human SLE
Source: Front Immunol. 2023 Mar 17;14:1157731. doi: 10.3389/fimmu.2023.1157731 (PMC10063787; doi:10.3389/fimmu.2023.1157731)
Supplement: Supplementary file 5 [file Table_1.xlsx]

## Sheet: Fig.1
1A	Healthy	SLE		1B	Treated	Untreated		1C	+	-		1D	+	-		1E	+	-		1F	+	-		1G	+	-		1H	+	-		1I	Severe	Mild-Moderate	Remission		1J	Leptin(ng/ml)	SLEDAI
	14.04	31.31			31.31	26.67			26.67	31.31			30.63	31.03			3.71	30.63			3.71	26.51			3.9	25.53			25.53	31.89			3.73	1.72	26.47			9.89	22
	15.02	4.29			22.58	4.29			20.51	22.58			15.73	20.51			1.72	15.73			17.87	13.48			17.87	27.31			27.31	29.28			18.22	14.53	26.54			18.91	20
	14.95	17.87			7.81	17.87			15.73	7.81			4.29	29.28			26.51	4.29			4.62	25.94			0.45	18.91			18.91	25.82			13.21	30.34	32.06			19.64	20
	12.64	19.64			13.48	19.64			29.28	13.48			30.45	25.82			13.48	30.45			3.79	3.73			3.73	22.58			3.9	31.7			31.27	31.7	27.9			0.45	18
	12.43	22.58			9.89	1.96			25.82	9.89			0.43	11.75			25.94	31.93			22.58	9.9			4.29	25.94			17.87	11.69			19.64	20.82	32.01			0.43	18
	5.51	7.81			27.51	11.75			4.29	27.51			3.71	26.47			3.73	13.21			0.45	20.82			0.43	31.27			22.58	23.81			13.48	2.5	31.46			3.73	17
	4.66	13.48			2.5	30.45			11.75	28.48			13.21	26.67			9.9	22.31			7.94	28.48			9.89	13.21			0.45	26.47			1.96	26.67	28.84			18.22	17
	4.09	1.96			31.7	0.43			26.47	31.7			22.31	31.31			20.82	9.89			1.96	11.75			19.64	19.64			25.94	10.96			30.63	25.82	30.41			13.21	17
		9.89			14.53	3.73			3.71	14.53			1.72	22.58			28.48	32.06			31.93	28.92			18.22	27.3			3.73	27.9			4.29	31.03				13.48	16
		27.51			30.34	19.64			13.21	30.34			26.51	7.81			11.75	11.13				31.27			3.79	29.04			31.27	31.46			26.51	22.58				1.96	15
		11.75			18.22	4.62			22.31	18.22			13.48	27.51			28.92	29.37				23.81			1.96	14.53			4.29	30.45			29.04	10.96				4.29	14
		30.45			27.31	3.71			1.72	27.31			9.89	31.7			31.27	31.89				18.91			30.45	30.34			0.43	31.03			31.89	9.9				26.51	14
		19.64			6.98	3.79			26.51	6.98			2.5	14.53			23.81	17.87				13.83			26.51	8.05			13.21	3.71			4.62	28.48				29.04	14
		4.62			27.75	13.21				31.93			25.94	30.34			18.91	19.64				30.63			11.75	29.91			9.89	4.62				11.75				4.62	14
		2.5			8.05	31.27				27.75			11.13	18.22			13.83	19.64				15.73			13.83	30.61			19.64	7.94				13.83				19.64	13
		31.7			30.32	27.3				8.05			29.37	27.31				4.62				4.29			11.13	23.78			19.64	31.93				29.28				1.72	12
		3.71			26.54	25.53				30.32			31.89	6.98				11.69				30.45			29.37	32.06			27.3	26.51				3.79				14.53	12
		14.53			10.96	9.9				26.54			17.87	0.45				27.3				0.43			26.67	7.16			29.04	13.48				11.13				30.34	12
		30.34			25.94	7.16				10.96			19.64	27.75				25.53				13.21			27.51	11.69			14.53	9.9				27.31				31.7	12
		3.79			28.92	22.31				25.94			3.73	8.05				29.04				22.31			27.75	31.89			30.34	20.82				8.05				20.82	12
		18.22			14.91	23.81				28.92			19.64	30.32				31.03				9.89			26.54	29.28			18.22	28.48				29.91				2.5	12
		13.21			29.91	20.82				14.91			4.62	26.54				20.51				2.5			1.72	25.82			8.05	11.75				30.61				26.67	11
		31.27			11.13	29.04				29.91			3.79	10.96				29.28				11.13				31.7			29.91	28.92				7.16				25.82	11
		27.3			30.61	18.91				11.13			27.3	28.92				25.82				29.37				23.81			30.61	13.83				23.81				31.03	11
		27.31			30.63	1.72				30.61			25.53	14.91				26.47				31.89				26.47			23.78	30.63				7.94				22.58	10
		6.98			31.87	13.83				31.87			9.9	29.91				26.67				19.64				10.96			7.16	15.73				15.73				10.96	10
		25.53			29.37	28.48				29.37			20.82	30.61				31.31				19.64				27.9				22.31				22.31				9.9	10
		9.9			31.89	3.9				31.89			29.04	31.87				22.58				27.3				31.03				30.41				20.51				28.48	10
		7.16			31.03	26.51				23.42			28.48	23.42				7.81				29.04				3.71				11.13				31.93				11.75	9
		22.31			23.42	31.93				19.05				19.05				27.51				31.03				4.62				29.37				28.92				13.83	9
		23.81			19.05	26.47				7.94				7.94				31.7				20.51				7.94				20.51				6.98				29.28	9
		20.82			20.51					27.9				27.9				14.53				29.28				31.93				26.67				29.37				3.79	8
		29.04			7.94					32.01				32.01				30.34				25.82				13.48				7.81				27.51				11.13	8
		27.75			27.9					28.84				28.84				18.22				26.47				9.9				27.51				3.9				27.31	8
		18.91			32.01					23.78				23.78				27.31				26.67				20.82				6.98				27.75				8.05	8
		8.05			28.84					30.41				30.41				6.98				31.31				28.48				27.75				23.78				29.91	8
		30.32			15.73					31.46				31.46				7.16				7.81				28.92				30.32				7.81				30.61	8
		26.54			23.78					11.69				11.69				27.75				27.51				30.63				26.54				30.32				7.16	8
		10.96			29.28					32.06				32.06				8.05				31.7				15.73				14.91				14.91				23.81	8
		25.94			30.41					17.87				1.96				30.32				14.53				22.31				31.87				19.05				7.94	8
		1.72			31.46					19.64				31.27				26.54				30.34				2.5				23.42				23.42				15.73	8
		28.92			25.82					13.83				7.16				10.96				18.22				20.51				19.05								22.31	7
		14.91			11.69					18.91				23.81				14.91				27.31				7.81				32.01								20.51	7
		29.91			32.06					19.64				18.91				29.91				6.98				6.98				28.84								31.93	6
		13.83								20.82				13.83				30.61				27.75				30.32												28.92	6
		11.13								29.04				3.9				31.87				8.05				14.91												6.98	6
		30.61								31.27				31.93				23.42				30.32				31.87												29.37	5
		28.48								27.3								19.05				26.54				23.42												27.51	5
		3.9								25.53								7.94				10.96				19.05												27.75	4
		30.63								9.9								27.9				14.91				32.01												23.78	4
		31.87								7.16								32.01				29.91				28.84												7.81	4
		29.37								23.81								28.84				30.61				30.41												30.32	4
		31.89																23.78				31.87				31.46												14.91	4
		26.51																30.41				23.42																31.87	4
		31.03																31.46				19.05																23.42	4
		23.42																				27.9																19.05	4
		19.05																				32.01																26.47	3
		20.51																				28.84																26.54	2
		7.94																				23.78																32.06	2
		27.9																				30.41																27.9	2
		32.01																				31.46																32.01	2
		28.84																				11.69																31.46	2
		15.73																				32.06																28.84	0
		23.78																				7.16																30.41	0
		31.93																				3.9																11.69	0
		29.28
		26.47
		30.41
		31.46
		25.82
		11.69
		26.67
		32.06

## Sheet: Fig.2
2A	High	Low		2B	Leptin (ng/ml)	IgG		2C	Leptin (ng/ml)	C3		2D	Leptin (ng/ml)	C4		2E	Leptin (ng/ml)	IgA		2F	Leptin (ng/ml)	IgM
	23.81	23.78			4.29	20.5			4.29	170			4.29	35.2			4.29	6.47			4.29	1.01
	3.79	31.93			17.87	13.2			17.87	174			17.87	55.9			17.87	2.04			17.87	0.56
	26.67	31.27			32.06	8.09			19.64	179			19.64	17.4			19.64	4.84			19.64	2.08
	19.64	29.04			22.58	17.9			22.58	187			22.58	22			22.58	3.5			22.58	0.78
	3.73	27.9			7.81	15			7.81	196			7.81	19.3			7.81	2.57			7.81	0.86
	0.43	7.81			13.48	12.3			13.48	200			13.48	29.4			13.48	1.86			13.48	1.08
	26.47	22.31			1.96	22.8			1.96	217			1.96	56.7			1.96	4.5			1.96	1.36
	1.96	3.71			9.89	17.2			9.89	220			9.89	17.9			9.89	2.49			9.89	2.49
	30.63	25.94			27.51	14.1			27.51	225			27.51	17			27.51	1.77			27.51	1.46
	4.62	10.96			11.75	18			11.75	229			11.75	22.1			11.75	1.32			11.75	0.84
	28.92	29.37			30.45	13.2			30.45	234			30.45	61.3			30.45	3.05			30.45	1.15
	14.53	29.28			0.43	32.8			0.43	239			0.43	45.4			0.43	4.31			0.43	0.95
	4.29	27.31			3.73	35.7			3.73	254			3.73	40			3.73	1.87			3.73	1.52
	7.16	27.51			19.64	13.4			19.64	258			19.64	28			19.64	0.95			19.64	1.31
	15.73	25.53			4.62	21.5			4.62	259			4.62	61.2			4.62	0.4			4.62	2.62
	20.82	19.64			2.5	19.4			2.5	273			2.5	17.8			2.5	1.96			2.5	2.66
	2.5	31.03			31.7	10.9			31.7	281			31.7	74.1			31.7	1.37			31.7	1
	28.48	17.87			3.71	14.9			3.71	287			3.71	74.6			3.71	2.48			3.71	2.68
	3.9	30.45			14.53	20.6			14.53	299			14.53	46.9			14.53	3.77			14.53	1.03
	13.83	7.94			30.34	11.3			30.34	350			30.34	27.3			30.34	1.4			30.34	1
	31.89	26.54			3.79	47.6			3.79	352			3.79	40.9			3.79	3.32			3.79	2.62
	9.9	20.51			18.22	17.6			18.22	353			13.21	176			18.22	3.4			18.22	0.44
	11.75	13.48			31.27	16.1			13.21	355			31.27	28.2			13.21	0.43			13.21	0.52
	26.51	11.69			27.3	9.43			31.27	356			27.3	86.1			31.27	3.33			31.27	0.97
	22.58	30.41			27.31	14.1			27.3	364			27.31	48.9			27.3	1.7			27.3	1.22
	0.45	32.01			6.98	10.3			27.31	365			6.98	94.7			27.31	5.68			27.31	0.91
	18.22	31.46			25.53	13.8			6.98	376			25.53	67.7			6.98	1.93			6.98	0.56
	1.72	19.05			0.45	17.6			25.53	378			9.9	29.9			25.53	2.29			25.53	0.42
	27.75	30.32			9.9	18			0.45	386			7.16	62.8			0.45	4.22			0.45	0.82
	11.13	30.34			7.16	20.4			9.9	388			22.31	78			9.9	1.27			9.9	1.08
		25.82			22.31	14.9			7.16	392			23.81	135			7.16	1.64			7.16	0.21
		31.7			20.82	19.6			22.31	394			20.82	46.6			22.31	1.55			22.31	1.17
		28.84			29.04	15.6			23.81	401			29.04	34.1			23.81	2.73			23.81	1.91
		6.98			27.75	17.5			20.82	410			27.75	53.8			20.82	3.18			20.82	0.9
		27.3			18.91	17			29.04	414			18.91	25			29.04	1.96			29.04	0.62
		8.05			8.05	8.62			27.75	414			8.05	44.6			27.75	3.15			27.75	2.25
		30.61			30.32	11.5			18.91	416			30.32	114			18.91	2.06			18.91	0.59
		23.42			26.54	12.7			8.05	421			26.54	152			8.05	1.36			8.05	0.38
		32.06			10.96	14.6			30.32	424			10.96	100			30.32	3.84			30.32	0.53
		31.87			25.94	14.7			26.54	431			25.94	66.6			26.54	3.51			26.54	2.27
		29.91			1.72	17.5			10.96	442			28.92	127			10.96	3.17			10.96	0.29
		13.21			28.92	21.4			25.94	460			14.91	105			25.94	3.59			25.94	0.58
		9.89			14.91	17.2			1.72	464			29.91	21.8			1.72	2			1.72	1.33
		14.91			29.91	6.64			28.92	476			13.83	79			28.92	4.68			28.92	0.39
		18.91			13.83	18.8			14.91	491			11.13	33.4			14.91	2.72			14.91	0.82
					11.13	17.4			29.91	494			30.61	125			29.91	0.53			29.91	0.58
					30.61	8.6			13.83	497			28.48	40.8			13.83	4.05			13.83	1.51
					28.48	19.4			11.13	497			30.63	111			11.13	2.85			11.13	0.55
					3.9	19.1			30.61	512			31.87	102			30.61	2.46			30.61	1.16
					30.63	21.9			28.48	520			29.37	71.9			28.48	6.48			28.48	0.83
					31.87	7.42			3.9	528			31.89	76.6			3.9	6.28			3.9	0.55
					29.37	14.6			30.63	539			26.51	103			30.63	2.69			30.63	1.11
					31.89	18.1			31.87	547			31.03	171			31.87	2.39			31.87	1.02
					26.51	17.9			29.37	562			23.42	132			29.37	2.32			29.37	0.38
					31.03	13.3			31.89	565			19.05	134			31.89	2.09			31.89	1.61
					23.42	8.26			26.51	569			20.51	113			26.51	1.21			26.51	1.68
					19.05	11.7			31.03	570			27.9	101			31.03	4.4			31.03	0.93
					20.51	12.4			23.42	638			32.01	215			23.42	2.41			23.42	0.29
					7.94	13			19.05	675			28.84	154			19.05	2.04			19.05	0.46
					27.9	15.1			20.51	684			15.73	115			20.51	5.66			20.51	0.34
					32.01	11.9			7.94	701			23.78	189			7.94	3.29			7.94	0.27
					28.84	10.6			27.9	726			31.93	90.7			27.9	5.97			27.9	0.87
					15.73	20.3			32.01	786			29.28	140			32.01	3.44			32.01	0.4
					23.78	16.4			28.84	793			26.47	170			28.84	0.8			28.84	1.7
					31.93	16.2			15.73	803			30.41	192			15.73	3.29			15.73	0.9
					29.28	14.4			23.78	804			31.46	175			23.78	3.45			23.78	0.95
					26.47	23.2			31.93	810			25.82	243			31.93	4.76			31.93	1.43
					30.41	12.1			29.28	812			11.69	166			29.28	4.31			29.28	0.86
					31.46	11.9			26.47	825			26.67	124			26.47	6.08			26.47	1.69
					25.82	11.2			30.41	826			32.06	183			30.41	1.38			30.41	0.3
					11.69	12.2			31.46	842							31.46	2.01			31.46	1.23
									25.82	896							25.82	2.67			25.82	0.28
									26.67	1090							11.69	1.49			11.69	3.18
									32.06	1100							26.67	5.52			26.67	1.29
																	32.06	0.77			32.06	0.51

## Sheet: Fig.3
3A	Leptin(ng/ml)	Tfh (% CD4 T）		3B	Vehicle	Leptin		3C	Vehicle	Leptin
	17.87	22.7			31.8	15			157	313
	0.43	11.2			27.8	24.9			793	953
	13.48	26.6			15.5	3.93			508	564
	1.72	11.3			9.02	2.6			1143	2551
	14.53	19			21.4	15.2			1828	1868
	20.82	9.28			21.49	13.29			1039	1523
	25.82	7.96			17.3	9.69			811	3208
	10.96	16.1			16.1	9.2			817	589
	28.48	17.3			17.8	15.9			1046	2253
	11.75	4.61			21.5	20.1			122	166
	11.13	7.54			21.2	6.9			135	251
	23.81	19.3			18.5	13.8			1125	2497
	15.73	8.53			2.91	2.61			784	3144
	31.93	10.6			48.6	5.71			1035	1555
	31.87	19							379	413
	32.06	15.4							789	3715
	32.01	5.6							862	3699
	31.46	8.43
	30.41	6.88
	31.31	2.73
	25.78	3.28
	5.69	11.5
	23.81	0.15
	19.98	7.98
	26.37	2.35
	5.69	22.6
	3.94	23.9
	0	26.1
	0	12.6
	10.32	28.1
3E	Vehicle	Compound C		3F	shCtrl	shAMPKα		3G	shCtrl	shAMPKα		3H	Vehicle	A769662
	13.8	18.8			1985	596			8.19	19.3			21.2	14.5
	11	15.8			2456	1024			11.6	25.4			22	12.3
	12.4	14.5			3052	987			15.7	31.7			18.5	13.4
	5.7	15			2267	1163			20.3	44.7			12.8	11.3
	12.1	29.8			2968	1364			14.6	29.2			15.2	10
	9.15	22.6			1965	769			22.1	27.6			16.6	14.5
	13.6	29.7							7.69	15.8			17.6	8.11
									5.63	33.5

## Sheet: Fig.4
4A	Healthy	SLE		4B	Healthy	SLE
	5.16	12.9			9.16	16.3
	2.31	13.1			11.6	26.8
	1.09	15.5			15.2	33.7
	6.71	14.3			19.6	39.6
	4.43	8.91			21.5	44.1
	3.19	7.36			26.8	41.9
	0.73	9.15			34.3	42.8
	7.99	12.73			11.5	19.6
	6.07	22.7
	3.55	11.2
		26.6		4C	Vehicle	Leptin
		11.3			21.5	22.3
		19			26.3	21.7
		9.28			29.8	28.6
		7.96			31.5	32.7
		16.1			37.6	35.9
		17.3			18.3	15.9
		4.61			45.7	43.1
		7.54
		19.3
		8.53
		10.6
		19
		15.4
		5.6
		8.43
		6.88
		2.73
		3.28
		11.5
		0.15
		7.98
		2.35
		22.6
		23.9
		26.1
		12.6
		28.1

## Sheet: Fig.5
5A	Healthy	SLE		5B	Healthy	SLE		5E	Ctrl	LepR		5F	Ctrl	LepR
	633	258			15.4528	15.5215			563	1025			35.5	6.31
	325	314			21.087	13.048			671	1169			19.7	7.11
	328	326			11.7425	6.38312			829	1534			21.5	9.63
	298	288			12.1547	9.95603			476	927			26.3	11.2
	387	275			18.3386	7.34506			622	1356			29.8	8.93
	343	292			13.7351	7.20764			599	893			31.7	13.7
	349	268			11.5364	8.10087							43.9	15.1
	587	255			11.8799	11.0554
	471	193			16.827	6.31442
	539	134			14.6283	6.86409
					14.9031	6.10829
					21.4992	15.178
						11.3302
						15.8651
						12.9105
						9.81861
						10.1622
						7.13893

## Sheet: Fig.6
6A	Healthy	SLE		6B	Healthy	SLE		6C	Healthy	SLE		6D	Vehicle	Leptin
	5.29	11.6			3.267	9.624			7.619	16.638			8.96	7.93
	6.37	13.5			4.659	8.249			9.622	21.527			10.2	9.44
	8.33	14.1			5.637	11.263			10.658	23.697			11.9	12.6
	9.16	15.9			6.954	21.425			8.943	19.751			16.3	15.9
	7.11	21.3			7.649	16.527			7.628	15.762			17.1	14.1
	4.39	19.7			8.364	18.319			12.531	17.646			15.5	12.9
6E	Vehicle	Leptin		6F	Vehicle	Leptin		6G	Ctrl	LepR		6H	Ctrl	LepR
	8.694	7.691			13.842	16.572			9.63	4.36			16.334	6.348
	10.537	11.633			19.687	21.526			11.2	5.11			17.196	5.169
	15.247	13.735			21.163	14.635			13.3	6.12			12.547	7.961
	19.624	17.169			25.454	19.756			15.6	4.79			19.316	6.559
	13.244	16.422			27.851	25.761			14.1	3.93			24.551	10.753
	12.454	8.169			10.636	11.358			10.8	2.77			22.137	8.626
6I	Ctrl	LepR
	19.636	8.997
	17.551	7.392
	26.358	9.725
	27.615	10.263
	23.773	11.735
	15.936	13.575

## Sheet: Suppl Fig.1
1A	Leptin(ng/ml)	BMI		1B	SLEDAI	BMI
	9.89	17.97			22	17.97
	18.91	22.04			20	22.04
	19.64	19.88			20	19.88
	0.45	16.85			18	16.85
	0.43	17.99			18	17.99
	3.73	19.36			17	19.36
	18.22	21.35			17	21.35
	13.21	17.65			17	17.65
	13.48	25.07			16	25.07
	1.96	16.99			15	16.99
	4.29	17.36			14	17.36
	26.51	25.25			14	25.25
	29.04	25.34			14	25.34
	4.62	19.15			14	19.15
	19.64	23.52			13	23.52
	1.72	17.51			12	17.51
	14.53	23.41			12	23.41
	30.34	23.62			12	23.62
	31.7	27.12			12	27.12
	20.82	17.8			12	17.8
	2.5	19.23			12	19.23
	26.67	25.06			11	25.06
	25.82	26.71			11	26.71
	31.03	27.46			11	27.46
	22.58	20.96			10	20.96
	10.96	16.22			10	16.22
	9.9	19.63			10	19.63
	28.48	27.47			10	27.47
	11.75	22.96			9	22.96
	13.83	20.48			9	20.48
	29.28	22.06			9	22.06
	3.79	19.56			8	19.56
	11.13	21.87			8	21.87
	27.31	23.73			8	23.73
	8.05	17.58			8	17.58
	29.91	24.56			8	24.56
	30.61	27.65			8	27.65
	7.16	18.82			8	18.82
	23.81	26.48			8	26.48
	7.94	18.69			8	18.69
	15.73	18.83			8	18.83
	22.31	28.26			7	28.26
	20.51	20.31			7	20.31
	31.93	27.38			6	27.38
	28.92	26.26			6	26.26
	6.98	17.81			6	17.81
	29.37	23.71			5	23.71
	27.51	19.98			5	19.98
	27.75	23.44			4	23.44
	23.78	23.44			4	23.44
	7.81	17.89			4	17.89
	30.32	27.44			4	27.44
	14.91	16.65			4	16.65
	31.87	22.48			4	22.48
	23.42	24.34			4	24.34
	19.05	19.51			4	19.51
	26.47	27.34			3	27.34
	26.54	27.29			2	27.29
	32.06	28.23			2	28.23
	27.9	26.22			2	26.22
	32.01	28.52			2	28.52
	31.46	19.49			2	19.49
	28.84	24.22			0	24.22
	30.41	32.26			0	32.26
	11.69	17.31			0	17.31
